# Supplementary material for: Flexible Piezoresistive Pressure Sensor Based on Electrospun Rough Polyurethane Nanofibers Film for Human Motion Monitoring
Source: Nanomaterials (Basel). 2022 Feb 21;12(4):723. doi: 10.3390/nano12040723 (PMC8879922; doi:10.3390/nano12040723)
Supplement: Supplementary file 1 [file nanomaterials-12-00723-s001.zip]

Archive with 1 entries (1 files):
- nanomaterials-1560560-supplementary-final.pdf
